# Supplementary material for: Microscope-Based Augmented Reality with Intraoperative Computed Tomography-Based Navigation for Resection of Skull Base Meningiomas in Consecutive Series of 39 Patients
Source: Cancers (Basel). 2022 May 6;14(9):2302. doi: 10.3390/cancers14092302 (PMC9101634; doi:10.3390/cancers14092302)
Supplement: Supplementary file 1 [file cancers-14-02302-s001.zip]

Archive with 1 entries (1 files):
- cancers-1685965-supplementary.pdf
